# Supplementary material for: Hydroelectricity Generation from Fiber-Oriented Waste Paper via Capillary-Driven Charge Separation
Source: Polymers (Basel). 2025 Nov 4;17(21):2945. doi: 10.3390/polym17212945 (PMC12608816; doi:10.3390/polym17212945)
Supplement: Supplementary file 1 [file polymers-17-02945-s001.zip]

Archive with 1 entries (1 files):
- polymers-3930121-supplementary.pdf
